# Supplementary material for: Synthesis and Evaluation of AS1411-Lenalidomide-Targeted Degradation Chimera in Antitumor Therapy
Source: Pharmaceuticals (Basel). 2025 Dec 7;18(12):1867. doi: 10.3390/ph18121867 (PMC12736311; doi:10.3390/ph18121867)
Supplement: Supplementary file 1 [file pharmaceuticals-18-01867-s001.zip]

Archive with 1 entries (1 files):
- pharmaceuticals-3970281-supplementary.pdf
